# Supplementary material for: Measuring Neighborhood Landscapes: Associations between a Neighborhood’s Landscape Characteristics and Colon Cancer Survival
Source: Int J Environ Res Public Health. 2021 Apr 29;18(9):4728. doi: 10.3390/ijerph18094728 (PMC8124655; doi:10.3390/ijerph18094728)
Supplement: Supplementary file 1 [file ijerph-18-04728-s001.zip]

Archive with 1 entries (1 files):
- ijerph-1178402-supplementary.pdf
